# Supplementary material for: A Splicing Mutation in mitfa is Involved in the Depigmentation of Cavefish Triplophysa rosa
Source: Mol Biol Evol. 2025 Jul 25;42(8):msaf175. doi: 10.1093/molbev/msaf175 (PMC12343024; doi:10.1093/molbev/msaf175)
Supplement: msaf175_Supplementary_Data [file msaf175_supplementary_data.zip]

Archive with 4 entries (4 files):
- Supplementary materials-MBE-25-0024.pdf
- Table S2. List of Pigmentation genes.xlsx
- Table S3. KaKs of Pigmentation genes.xlsx
- Table S4. Expression of Pigmentation genes.xlsx
