# Supplementary material for: A Splicing Mutation in mitfa is Involved in the Depigmentation of Cavefish Triplophysa rosa
Source: Mol Biol Evol. 2025 Jul 25;42(8):msaf175. doi: 10.1093/molbev/msaf175 (PMC12343024; doi:10.1093/molbev/msaf175)
Supplement: msaf175_Supplementary_Data [file msaf175_supplementary_data.zip › Table S2. List of Pigmentation genes.xlsx]

## Sheet: Pigmentation genes
Gene name	Classification of Pigmentation Genes	Gene description	Gene ID	GO term accession	GO term name	Reference1	Reference2	Reference3	Reference4
adrb2a	related	adrenoceptor beta 2, surface a	ENSDARG00000088124	GO:0043473	pigmentation	Wang et al., 2009-Zebrafish beta-adrenergic receptor mRNA expression and control of pigmentation
aldoaa	related	aldolase a, fructose-bisphosphate, a	ENSDARG00000011665	GO:0043473	pigmentation	Blaker-Lee et al 2012-Zebrafish homologs of genes within 16p11.2, a genomic region associated with brain disorders, are active during brain development, and include two deletion dosage sensor genes
arl6	related	ADP-ribosylation factor-like 6	ENSDARG00000032056	GO:0032402	melanosome transport	Genetic interaction between Bardet-Biedl syndrome genes and implications for limb patterning
asip1	related	agouti signaling protein 1	ENSDARG00000077858	GO:0032438/GO:0043473	melanosome organization/pigmentation	Cal et al., 2019-Countershading in zebrafish results from an Asip1 controlled dorsoventral gradient of pigment cell differentiation	Ceinos et al., 2015-Pigment patterns in adult fish result from superimposition of two largely independent pigmentation mechanisms
asip2b	related	agouti signaling protein, nonagouti homolog (mouse) 2b	ENSDARG00000114760	GO:0043473	pigmentation	Liang et al 2021- Functional conservation and divergence of color-pattern-related agouti family genes in teleost fishes
atoh7	related	atonal bHLH transcription factor 7	ENSDARG00000069552	GO:0043473	pigmentation	Kelsh et al., 1996-Zebrafish pigmentation mutations and the processes of neural crest development
atp6ap1b	related	ATPase H+ transporting accessory protein 1b	ENSDARG00000037153	GO:0032438	melanosome organization	Nuckels et al 2009-The vacuolar-ATPase complex regulates retinoblast proliferation and survival, photoreceptor morphogenesis, and pigmentation in the zebrafish eye
atp6v0b	related	ATPase H+ transporting V0 subunit b	ENSDARG00000031681	GO:0048066	developmental pigmentation	Lee et al 2008-Zebrafish blowout provides genetic evidence for Patched1-mediated negative regulation of Hedgehog signaling within the proximal optic vesicle of the vertebrate eye.
atp6v0d1	related	ATPase H+ transporting V0 subunit d1	ENSDARG00000069090	GO:0032438	melanosome organization	Nuckels et al. 2009-The vacuolar-ATPase complex regulates retinoblast proliferation and survival, photoreceptor morphogenesis, and pigmentation in the zebrafish eye
atp6v1h	related	ATPase H+ transporting V1 subunit H	ENSDARG00000006370	GO:0043473	pigmentation	Nuckels et al 2009-The vacuolar-ATPase complex regulates retinoblast proliferation and survival, photoreceptor morphogenesis, and pigmentation in the zebrafish eye
bbip1	related	BBSome interacting protein 1	ENSDARG00000071046	GO:0032402	melanosome transport	Loktev et al., 2008-A BBSome subunit links ciliogenesis, microtubule stability, and acetylation
bbs1	related	Bardet-Biedl syndrome 1	ENSDARG00000075169	GO:0032402	melanosome transport	Tayeh et al., 2008-Genetic interaction between Bardet-Biedl syndrome genes and implications for limb patterning
bbs2	related	Bardet-Biedl syndrome 2	ENSDARG00000041621	GO:0032402	melanosome transport	Yen et al 2006- Bardet-Biedl syndrome genes are important in retrograde intracellular trafficking and Kupffer's vesicle cilia function
bbs4	related	Bardet-Biedl syndrome 4	ENSDARG00000063522	GO:0032402	melanosome transport	Ning et al 2023-Cilia-associated wound repair mediated by IFT88 in retinal pigment epithelium
bbs5	related	Bardet-Biedl syndrome 5	ENSDARG00000039827	GO:0032402	melanosome transport	AI-Hamed et al. 2014-Functional modelling of a novel mutation in BBS5
bbs7	related	Bardet-Biedl syndrome 7	ENSDARG00000059911	GO:0032402	melanosome transport	Mei et al 2014-Functional characterization of Prickle2 and BBS7 identify overlapping phenotypes yet distinct mechanisms
bnc2	specific	basonuclin 2	ENSDARG00000069989	GO:0048066	developmental pigmentation	Lang et al., 2009-Basonuclin-2 requirements for zebrafish adult pigment pattern development and female fertility
cct2	related	chaperonin containing TCP1, subunit 2 (beta)	ENSDARG00000104674	GO:0032402	melanosome transport	Minegishi et al 2018- Mutation in the Zebrafish cct2 Gene Leads to Abnormalities of Cell Cycle and Cell Death in the Retina: A Model of CCT2-Related Leber Congenital Amaurosis
cdc42	related	cell division cycle 42	ENSDARG00000044573	GO:0032402	melanosome transport	Cao et al 2024-Tribuloside acts on the PDE/cAMP/PKA pathway to enhance melanogenesis, melanocyte dendricity and melanosome transport
cep131	related	centrosomal protein 131	ENSDARG00000109476	GO:0032402	melanosome transport	Chamling et al., 2014-The centriolar satellite protein AZI1 interacts with BBS4 and regulates ciliary trafficking of the BBSome
chd7	related	chromodomain helicase DNA binding protein 7	ENSDARG00000075211	GO:0043473	pigmentation	Asad et al 2016-Rescue of neural crest-derived phenotypes in a zebrafish CHARGE model by Sox10 downregulation
csf1ra	related	colony stimulating factor 1 receptor, a	ENSDARG00000102986	GO:0030318/GO:0048066/GO:0043473	melanocyte differentiation/developmental pigmentation/pigmentation	Parichy et al., 2000-An orthologue of the kit-related gene fms is required for development of neural crest-derived xanthophores and a subpopulation of adult melanocytes in the zebrafish, Danio rerio	Parichy et al 2000 - An orthologue of the kit-related gene fms is required for development of neural crest-derived xanthophores and a subpopulation of adult melanocytes in the zebrafish, Danio rerio	Haffter et al., 1996-Mutations affecting pigmentation and shape of the adult zebrafish
ctr9	related	CTR9 homolog, Paf1/RNA polymerase II complex component	ENSDARG00000009170	GO:0043473	pigmentation	Akanuma et al 2007-Paf1 complex homologues are required for Notch-regulated transcription during somite segmentation
dct	specific	dopachrome tautomerase	ENSDARG00000006008	GO:0048066	developmental pigmentation	Tingaud-Sequeira et al., 2022-The Dct-/- Mouse Model to Unravel Retinogenesis Misregulation in Patients with Albinism
dharma	related	dharma	ENSDARG00000040955	GO:0048066	developmental pigmentation	Kelsh et al., 1996-Zebrafish pigmentation mutations and the processes of neural crest development
dicer1	related	dicer 1, ribonuclease type III	ENSDARG00000001129	GO:0030318	melanocyte differentiation	Weiner et al. 2019-Dicer1 is required for pigment cell and craniofacial development in zebrafish
dio2	related	iodothyronine deiodinase 2	ENSDARG00000094857	GO:0048066	developmental pigmentation	Walpita et al 2010 - Combined antisense knockdown of type 1 and type 2 iodothyronine deiodinases disrupts embryonic development in zebrafish (Danio rerio)
ece2b	related	endothelin converting enzyme 2b	ENSDARG00000102142	GO:0030318	melanocyte differentiation	Krauss et al 2014 - Endothelin signalling in iridophore development and stripe pattern formation of zebrafish
edn3b	related	endothelin 3b	ENSDARG00000086669	GO:0030318	melanocyte differentiation	Bian et al., 2024-Chromosome-level genome assembly of the glass catfish ( Kryptopterus vitreolus) reveals molecular clues to its transparent phenotype
ednraa	related	endothelin receptor type Aa	ENSDARG00000011876	GO:0048066	developmental pigmentation	Kelsh et al., 1996-Zebrafish pigmentation mutations and the processes of neural crest development
ednrba	related	endothelin receptor Ba	ENSDARG00000089334	GO:0048066	developmental pigmentation	Patterson et al., 2013-Interactions with iridophores and the tissue environment required for patterning melanophores and xanthophores during zebrafish adult pigment stripe formation
eif3ea	related	eukaryotic translation initiation factor 3, subunit E, a	ENSDARG00000090697	GO:0043473	pigmentation	Grzmil et al 2007-The INT6 Cancer Gene and MEK Signaling Pathways Converge during Zebrafish Development
erbb3b	related	erb-b2 receptor tyrosine kinase 3b	ENSDARG00000036993	GO:0030318/GO:0048066	melanocyte differentiation/developmental pigmentation	Maddirevula et al 2011-Nrdp1 governs differentiation of the melanocyte lineage via Erbb3b signaling in the zebrafish embryogenesis.	Budi et al 2008-Embryonic requirements for ErbB signaling in neural crest development and adult pigment pattern formation
exoc5	related	exocyst complex component 5	ENSDARG00000060323	GO:0032402	melanosome transport	Rohrer et al 2021- Conditional Loss of the Exocyst Component Exoc5 in Retinal Pigment Epithelium (RPE) Results in RPE Dysfunction, Photoreceptor Cell Degeneration, and Decreased Visual Function
foxd3	related	forkhead box D3	ENSDARG00000021032	GO:0030318	melanocyte differentiation	Curran et al 2010-Interplay between Foxd3 and Mitf regulates cell fate plasticity in the zebrafish neural crest.
gart	related	phosphoribosylglycinamide formyltransferase	ENSDARG00000101089	GO:0043473	pigmentation	Ng et al 2009-Zebrafish mutations in gart and paics identify crucial roles for de novo purine synthesis in vertebrate pigmentation and ocular development.
gfpt1	related	glutamine--fructose-6-phosphate transaminase 1	ENSDARG00000057465	GO:0030318	melanocyte differentiation	Yang et al. 2007-Mutations in gfpt1 and skiv2l2 Cause Distinct Stage-Specific Defects in Larval Melanocyte Regeneration in Zebrafish
gja4	related	gap junction protein alpha 4	ENSDARG00000070357	GO:0043473	pigmentation	Irion et al., 2014-Gap junctions composed of connexins 41.8 and 39.4 are essential for colour pattern formation in zebrafish
gja5b	related	gap junction protein, alpha 5b	ENSDARG00000069450	GO:0030318/GO:0043473	melanocyte differentiation/pigmentation	Eom et al. 2021-Immunoglobulin superfamily receptor junctional adhesion molecule 3 (Jam3) requirement for melanophore survival and patterning during formation of zebrafish stripes	Watanabe et al. 2012-Changing clothes easily: connexin41.8 regulates skin pattern variation
gpr143	related	G protein-coupled receptor 143	ENSDARG00000034572	GO:0032438	melanosome organization	Burgoyne et al., 2015-Regulation of melanosome number, shape and movement in the zebrafish retinal pigment epithelium by OA1 and PMEL
hdac1	related	histone deacetylase 1	ENSDARG00000015427	GO:0030318	melanocyte differentiation	Pillai et al. 2004-Histone deacetylase 1 (HDAC-1) required for the normal formation of craniofacial cartilage and pectoral fins of the zebrafish
hps1	related	HPS1 biogenesis of lysosomal organelles complex 3 subunit 1	ENSDARG00000026170	GO:1903232	melanosome assembly	Iwanami et al., 2022-Evolutionarily conserved role of hps1 in melanin production and blood coagulation in medaka fish
hps4	related	HPS4 biogenesis of lysosomal organelles complex 3 subunit 2	ENSDARG00000013795	GO:1903232	melanosome assembly	Fukuzawa et al., 2021-Periodic albinism of a widely used albino mutant of Xenopus laevis caused by deletion of two exons in the Hermansky-Pudlak syndrome type 4 gene
hps5	related	HPS5 biogenesis of lysosomal organelles complex 2 subunit 2	ENSDARG00000071062	GO:0048066/GO:0043473	developmental pigmentation/pigmentation	Hsu et al., 2013-Genetic characterization and in vivo image analysis of novel zebrafish Danio rerio pigment mutants	Daly et al., 2013-snow white, a zebrafish model of Hermansky-Pudlak Syndrome type 5
hsd3b1	related	hydroxy-delta-5-steroid dehydrogenase, 3 beta- and steroid delta-isomerase 1	ENSDARG00000069926	GO:0043473	pigmentation	Lin et al., 2015-Two Zebrafish hsd3b Genes Are Distinct in Function, Expression, and Evolution
ift122	related	intraflagellar transport 122 homolog (Chlamydomonas)	Gene ID: 405826	GO:0032402	melanosome transport	Boubakri et al., 2016-Loss of ift122, a Retrograde IFT Complex Component, Leads to Slow, Progressive Photoreceptor Degeneration Due to Inefficient Opsin Transport
impdh1a	related	IMP (inosine 5'-monophosphate) dehydrogenase 1a	ENSDARG00000042336	GO:0048066	developmental pigmentation	Li et al 2015-Integrative analysis of circadian transcriptome and metabolic network reveals the role of de novo purine synthesis in circadian control of cell cycle.
inpp5b	related	inositol polyphosphate-5-phosphatase B	ENSDARG00000103683	GO:0032402	melanosome transport	Luo et al 2013-Compensatory Role of Inositol 5-Phosphatase INPP5B to OCRL in Primary Cilia Formation in Oculocerebrorenal Syndrome of Lowe
inpp5e	related	inositol polyphosphate-5-phosphatase E	ENSDARG00000103926	GO:0032402	melanosome transport	Luo et al 2012-Evidence of a role of inositol polyphosphate 5-phosphatase INPP5E in cilia formation in zebrafish
ippk	related	inositol 1,3,4,5,6-pentakisphosphate 2-kinase	ENSDARG00000003446	GO:0032402	melanosome transport	Sarmah et al., 2007-A role for the inositol kinase Ipk1 in ciliary beating and length maintenance
kcnj13	related	potassium inwardly rectifying channel subfamily J member 13	ENSDARG00000043443	GO:0030318/GO:0043473	melanocyte differentiation/pigmentation	Iwashita et al., 2006-Pigment pattern in jaguar/obelix zebrafish is caused by a Kir7.1 mutation: implications for the regulation of melanosome movement	Inoue et al., 2014-Tetraspanin 3c requirement for pigment cell interactions and boundary formation in zebrafish adult pigment stripes
kita	specific	KIT proto-oncogene, receptor tyrosine kinase a	ENSDARG00000043317	GO:0030318/GO:0048066/GO:0043473	melanocyte differentiation/developmental pigmentation/pigmentation	Rawls et al., 2003-Temporal and molecular separation of the kit receptor tyrosine kinase's roles in zebrafish melanocyte migration and survival	Eom et al., 2021-Immunoglobulin superfamily receptor Junctional adhesion molecule 3 (Jam3) requirement for melanophore survival and patterning during formation of zebrafish stripes	Kelsh et al., 1996-Zebrafish pigmentation mutations and the processes of neural crest development
kitlga	specific	kit ligand a	ENSDARG00000070917	GO:0030318	melanocyte differentiation	Otsuki et al., 2020-Identification of kit-ligand a as the Gene Responsible for the Medaka Pigment Cell Mutant few melanophore
leo1	related	LEO1 homolog, Paf1/RNA polymerase II complex component	ENSDARG00000055357	GO:0030318	melanocyte differentiation	Nguyen 2011 - The Paf1 complex component Leo1 is essential for cardiac and neural crest development in zebrafish
lrmda	specific	leucine rich melanocyte differentiation associated	ENSDARG00000057166	GO:0030318/GO:0043473	melanocyte differentiation/pigmentation	Grønskov et al., 2013-Mutations in c10orf11, a melanocyte-differentiation gene, cause autosomal-recessive albinism	Zhang et al., 2019-Comprehensive analysis of spectral distribution of a large cohort of Chinese patients with non-syndromic oculocutaneous albinism facilitates genetic diagnosis
ltk	specific	leukocyte receptor tyrosine kinase	ENSDARG00000042861	GO:0030318/GO:0048066/GO:0043473	melanocyte differentiation/developmental pigmentation/pigmentation	Camargo-Sosa et al., 2019-Endothelin receptor Aa regulates proliferation and differentiation of Erb-dependent pigment progenitors in zebrafish	McCluskey et al., 2021-Pigment pattern morphospace of Danio fishes: evolutionary diversification and mutational effects	Patterson et al., 2013-Interactions with iridophores and the tissue environment required for patterning melanophores and xanthophores during zebrafish adult pigment stripe formation
mc1r	specific	melanocyte-stimulating hormone receptor activity	ENSDARG00000020237	GO:0004980	melanocyte differentiation	Flanagan et al 2000-Pleiotropic effects of the melanocortin 1 receptor (MC1R) gene on human pigmentation
med23	related	mediator complex subunit 23	ENSDARG00000029157	GO:0043473	pigmentation	Xia et al 2017-Mediator MED23 Links Pigmentation and DNA Repair through the Transcription Factor MITF
meox1	related	mesenchyme homeobox 1	ENSDARG00000007891	GO:0048066	developmental pigmentation	Svetic et al 2007- Sdf1a patterns zebrafish melanophores and links the somite and melanophore pattern defects in choker mutants
mfsd12a	specific	major facilitator superfamily domain containing 12a	ENSDARG00000061908	GO:0043476	pigment accumulation	Crawford et al., 2017-Loci associated with skin pigmentation identified in African populations
mib1	related	MIB E3 ubiquitin protein ligase 1	ENSDARG00000102184	GO:0030318/GO:0048066	melanocyte differentiation/developmental pigmentation	Zhang et al 2007 - The characterization of zebrafish antimorphic mib alleles reveals that Mib and Mind bomb-2 (Mib2) function redundantly	Kelsh et al., 1996-Zebrafish pigmentation mutations and the processes of neural crest development
mib2	related	MIB E3 ubiquitin protein ligase 2	ENSDARG00000103609	GO:0030318	melanocyte differentiation	Zhang et al 2007 - The characterization of zebrafish antimorphic mib alleles reveals that Mib and Mind bomb-2 (Mib2) function redundantly
mitfa	specific	melanocyte inducing transcription factor a	ENSDARG00000003732	GO:0030318/GO:0043473	melanocyte differentiation/pigmentation	Lister et al., 1999-nacre encodes a zebrafish microphthalmia-related protein that regulates neural-crest-derived pigment cell fate	Lister et al., 2011-mitfa is required at multiple stages of melanocyte differentiation but not to establish the melanocyte stem cell
mitfb	specific	melanocyte inducing transcription factor b	ENSDARG00000037833	GO:0030318	melanocyte differentiation	Barrientos et al., 2025-Proof of concept study deploying CRISPR inhibition and activation opens key avenues for systematic biological exploration in zebrafish
mkks	specific	MKKS centrosomal shuttling protein	ENSDARG00000016139	GO:0032402	melanosome transport	Tobin et al., 2008-Inhibition of neural crest migration underlies craniofacial dysmorphology and Hirschsprung's disease in Bardet-Biedl syndrome
mlpha	specific	melanophilin a	ENSDARG00000070991	GO:0051876	pigment granule dispersal	Sheets et al., 2007-Zebrafish melanophilin facilitates melanosome dispersion by regulating dynein
mycbp2	related	MYC binding protein 2	ENSDARG00000001220	GO:0048066	developmental pigmentation	Braasch et al., 2007-Evolution of pigment synthesis pathways by gene and genome duplication in fish
noto	related	notochord homeobox	ENSDARG00000021201	GO:0048066	developmental pigmentation	Kelsh et al., 1996-Zebrafish pigmentation mutations and the processes of neural crest development
oca2	specific	oculocutaneous albinism II	ENSDARG00000061303	GO:0030318/GO:0043473	melanocyte differentiation/pigmentation	Beirl et al., 2014-oca2 Regulation of chromatophore differentiation and number is cell type specific in zebrafish	Yang et al. 2016-A Genetic Mechanism for Convergent Skin Lightening during Recent Human Evolution
ocrl	related	OCRL inositol polyphosphate-5-phosphatase	ENSDARG00000078106	GO:0032402/GO:0043473	melanosome transport/pigmentation	Luo et al., 2013-Compensatory Role of Inositol 5-Phosphatase INPP5B to OCRL in Primary Cilia Formation in Oculocerebrorenal Syndrome of Lowe	Coon et al., 2012-The Lowe syndrome protein OCRL1 is involved in primary cilia assembly
paics	related	phosphoribosylaminoimidazole carboxylase, phosphoribosylaminoimidazole succinocarboxamide synthetase	ENSDARG00000033539	GO:0043473	pigmentation	Ng et al 2009-Zebrafish mutations in gart and paics identify crucial roles for de novo purine synthesis in vertebrate pigmentation and ocular development
pax3a	related	paired box 3a	ENSDARG00000010192	GO:0048066	developmental pigmentation	Minchin et al 2008-Sequential actions of Pax3 and Pax7 drive xanthophore development in zebrafish neural crest
pax7a	related	paired box 7a	ENSDARG00000100398	GO:0048066	developmental pigmentation	Minchin et al., 2008-Sequential actions of Pax3 and Pax7 drive xanthophore development in zebrafish neural crest
pdhb	related	pyruvate dehydrogenase E1 subunit beta	ENSDARG00000021346	GO:0043473	pigmentation	Uslubas et al 2021-Effect of aflibercept on proliferative vitreoretinopathy: Proteomic analysis in an experimental animal model
plin6	related	perilipin 6	ENSDARG00000076844	GO:0043476	pigment accumulation	Granneman et al 2017-Lipid droplet biology and evolution illuminated by the characterization of a novel perilipin in teleost fish
pmela	specific	premelanosome protein a	ENSDARG00000091298	GO:0030318/GO:0048066/GO:0032438	melanocyte differentiation/developmental pigmentation/melanosome organization	Burgoyne et al., 2015-Regulation of melanosome number, shape and movement in the zebrafish retinal pigment epithelium by OA1 and PMEL	Wang et al., 2022-CRISPR Knockouts of pmela and pmelb Engineered a Golden Tilapia by Regulating Relative Pigment Cell Abundance	Schonthaler et al., 2005-A mutation in the silver gene leads to defects in melanosome biogenesis and alterations in the visual system in the zebrafish mutant fading vision
pmelb	specific	premelanosome protein b	ENSDARG00000033760	GO:0032438	melanosome organization	Wang et al., 2022-CRISPR Knockouts of pmela and pmelb Engineered a Golden Tilapia by Regulating Relative Pigment Cell Abundance
prdm1a	related	PR domain containing 1a, with ZNF domain	ENSDARG00000002445	GO:0048066	developmental pigmentation	Olesnicky et al., 2010-prdm1a regulates sox10 and islet1 in the development of neural crest and Rohon-Beard sensory neurons
prickle2b	related	prickle homolog 2b	ENSDARG00000037593	GO:0032402	melanosome transport	Mei et al 2014-Functional characterization of Prickle2 and BBS7 identify overlapping phenotypes yet distinct mechanisms
psenen	related	presenilin enhancer, gamma-secretase subunit	ENSDARG00000068698	GO:0048066	developmental pigmentation	Ralser et al. 2017-Mutations in γ-secretase subunit-encoding PSENEN underlie Dowling-Degos disease associated with acne inversa
rab11a	related	RAB11a, member RAS oncogene family	ENSDARG00000041450	GO:0032402	melanosome transport	Westlake et al 2011-Primary cilia membrane assembly is initiated by Rab11 and transport protein particle II (TRAPPII) complex-dependent trafficking of Rabin8 to the centrosome
rab27a	related	RAB27A, member RAS oncogene family	ENSDARG00000103935	GO:0032402	melanosome transport	Futter et al 2004 The Role of Rab27a in the Regulation of Melanosome Distribution within Retinal Pigment Epithelial Cells
rab27b	related	RAB27B, member RAS oncogene family	ENSDARG00000087762	GO:0032402	melanosome transport	Gaudet et al 2011-Phylogenetic-based propagation of functional annotations within the Gene Ontology consortium
rab32a	related	RAB32a, member RAS oncogene family	ENSDARG00000029036	GO:0032438	melanosome organization	Wasmeier et al 2006 - Rab38 and Rab32 control post-Golgi trafficking of melanogenic enzymes
rab32b	related	RAB32b, member RAS oncogene family	ENSDARG00000041165	GO:0032438	melanosome organization	Gaudet et al 2011-Phylogenetic-based propagation of functional annotations within the Gene Ontology consortium
rab38b	related	RAB38b, member of RAS oncogene family	ENSDARG00000112889	GO:0032438	melanosome organization	Coppola et al., 2016-Rab32 and Rab38 genes in chordate pigmentation: an evolutionary perspective
rab38c	related	RAB38c, member of RAS oncogene family	ENSDARG00000074719	GO:0032438	melanosome organization	Coppola et al., 2016-Rab32 and Rab38 genes in chordate pigmentation: an evolutionary perspective
rab3ip	related	RAB3A interacting protein (rabin3)	ENSDARG00000101908	GO:0032402	melanosome transport	Westlake et al 2011-Primary cilia membrane assembly is initiated by Rab11 and transport protein particle II (TRAPPII) complex-dependent trafficking of Rabin8 to the centrosome.
rab8a	related	RAB8A, member RAS oncogene family	ENSDARG00000067920	GO:0032402	melanosome transport	Nachury et al 2007-A core complex of BBS proteins cooperates with the GTPase Rab8 to promote ciliary membrane biogenesis.
rnf41	related	ring finger protein 41	ENSDARG00000036831	GO:0030318	melanocyte differentiation	Maddirevula et al 2011-Nrdp1 governs differentiation of the melanocyte lineage via Erbb3b signaling in the zebrafish embryogenesis
rtf1	related	RTF1 homolog, Paf1/RNA polymerase II complex component	ENSDARG00000008947	GO:0043473	pigmentation	Akanuma et al 2007-Paf1 complex homologues are required for Notch-regulated transcription during somite segmentation
sf3b1	related	splicing factor 3b, subunit 1	ENSDARG00000056138	GO:0030318	melanocyte differentiation	An et al. 2012-The zebrafish sf3b1b460 mutant reveals differential requirements for the sf3b1 pre-mRNA processing gene during neural crest development
si:dkey-242e21.4	related	si:dkey-242e21.4	ENSDARG00000090181	GO:0032402	melanosome transport	Heon et al., 2016-Mutations in C8ORF37 cause Bardet Biedl syndrome (BBS21)
slc24a5	related	solute carrier family 24 member 5	ENSDARG00000024771	GO:0030318/GO:0048066/GO:0043473	melanocyte differentiation/developmental pigmentation/pigmentation	Lamason et al., 2005-SLC24A5, a putative cation exchanger, affects pigmentation in zebrafish and humans	Kelsh et al., 1996-Zebrafish pigmentation mutations and the processes of neural crest development		Monteiro et al., 2024-Expression patterns of melanin-related genes are linked to crypsis and conspicuousness in a pumpkin toadlet
slc45a2	specific	solute carrier family 45 member 2	ENSDARG00000002593	GO:0030318/GO:0048066/GO:0043473	melanocyte differentiation/developmental pigmentation/pigmentation	Haffter et al., 1996-Mutations affecting pigmentation and shape of the adult zebrafish	Kelsh et al., 1996-Zebrafish pigmentation mutations and the processes of neural crest development	Zhang et al., 2023-Generation of Albino Phenotype in Ornamental Fish by CRISPR/Cas9-Mediated Genome Editing of slc45a2 Gene
sox10	related	SRY-box transcription factor 10	ENSDARG00000077467	GO:0030318/GO:0048066/GO:0043473	melanocyte differentiation/developmental pigmentation/pigmentation	Dutton et al 2001 - Zebrafish colourless encodes sox10 and specifies non-ectomesenchymal neural crest fates.	Nagao et al., 2018-Distinct interactions of Sox5 and Sox10 in fate specification of pigment cells in medaka and zebrafish	Asad et al., 2016-Rescue of neural crest-derived phenotypes in a zebrafish CHARGE model by Sox10 downregulation
sox5	related	SRY-box transcription factor 5	ENSDARG00000011582	GO:0030318	melanocyte differentiation	Nagao et al 2014 - Sox5 functions as a fate switch in medaka pigment cell development.
sox9b	related	SRY-box transcription factor 9b	ENSDARG00000043923	GO:0030318	melanocyte differentiation	Yan et al. 2005-A pair of Sox: distinct and overlapping functions of zebrafish sox9 co-orthologs in craniofacial and pectoral fin development
tfap2a	specific	transcription factor AP-2 alpha	ENSDARG00000059279	GO:0030318/GO:0043473	melanocyte differentiation/pigmentation	Seberg et al. 2017-TFAP2 paralogs regulate melanocyte differentiation in parallel with MITF	Kenny et al., 2022-TFAP2 paralogs facilitate chromatin access for MITF at pigmentation and cell proliferation genes
tfap2e	related	transcription factor AP-2 epsilon	ENSDARG00000008861	GO:0030318	melanocyte differentiation	Van Otterloo et al 2010 - Differentiation of Zebrafish Melanophores Depends on Transcription Factors AP2 Alpha and AP2 Epsilon
tjp1a	related	tight junction protein 1a	ENSDARG00000077506	GO:0043473	pigmentation	Fadeev et al 2015-Tight Junction Protein 1a regulates pigment cell organisation during zebrafish colour patterning
trim32	related	tripartite motif containing 32	ENSDARG00000102505	GO:0032402	melanosome transport	Chiang et al., 2006-Homozygosity mapping with SNP arrays identifies TRIM32, an E3 ubiquitin ligase, as a Bardet-Biedl syndrome gene (BBS11)
trim33	related	tripartite motif containing 33	ENSDARG00000016181	GO:0048066	developmental pigmentation	Hou et al. 2023-An integrative investigation of developmental toxicities induced by triphenyltin in a larval coral reef fish, Amphiprion ocellaris
trpm7	related	transient receptor potential cation channel, subfamily M, member 7	ENSDARG00000036232	GO:0030318/GO:0048066	melanocyte differentiation/developmental pigmentation	McNeill et al 2007 - Cell death of melanophores in zebrafish trpm7 mutant embryos depends on melanin synthesis.	Elizondo et al., 2005-Defective Skeletogenesis with Kidney Stone Formation in Dwarf Zebrafish Mutant for trpm7
tspan36	related	tetraspanin 36	ENSDARG00000024540	GO:0043473	pigmentation	Inoue et al 2014 - Tetraspanin 3c requirement for pigment cell interactions and boundary formation in zebrafish adult pigment stripes
ttc8	related	tetratricopeptide repeat domain 8	ENSDARG00000099481	GO:0032402	melanosome transport	Yen et al., 2006-Bardet-Biedl syndrome genes are important in retrograde intracellular trafficking and Kupffer's vesicle cilia function
tyr	specific	tyrosinase	ENSDARG00000039077	GO:0030318/GO:0048066/GO:0032438/GO:0043473	melanocyte differentiation/developmental pigmentation/melanosome organization/pigmentation	Yang et al. 2018-Central role of autophagic UVRAG in melanogenesis and the suntan response	Guo et al. 2023-Raspberry ketone glucoside suppresses melanin synthesis through IL6/JAK1/STAT3 signal pathway		Yi et al., 2025-Melanin deposition and key molecular features in Xenopus tropicalis oocytes	Burgoyne et al., 2015-Regulation of melanosome number, shape and movement in the zebrafish retinal pigment epithelium by OA1 and PMEL
tyrp1a	specific	tyrosinase-related protein 1a	ENSDARG00000029204	GO:0030318/GO:0032438/GO:0043473	melanocyte differentiation/melanosome organization/pigmentation	Krauss et al., 2014-A dominant mutation in tyrp1A leads to melanophore death in zebrafish	Braasch et al., 2009-Pigmentary function and evolution of tyrp1 gene duplicates in fish		Takamiya et al., 2016-Melanosomes in pigmented epithelia maintain eye lens transparency during zebrafish embryonic development
tyrp1b	specific	tyrosinase-related protein 1b	ENSDARG00000056151	GO:0030318/GO:0032438/GO:0043473	melanocyte differentiation/melanosome organization/pigmentation	Murisier et al. 2006-A conserved transcriptional enhancer that specifies Tyrp1 expression to melanocytes	Takamiya et al., 2016-Melanosomes in pigmented epithelia maintain eye lens transparency during zebrafish embryonic development	Braasch et al., 2009-Pigmentary function and evolution of tyrp1 gene duplicates in fish
uvrag	specific	UV radiation resistance associated gene	ENSDARG00000023815	GO:0030318	melanocyte differentiation	Yang et al., 2018-Central role of autophagic UVRAG in melanogenesis and the suntan response
vps11	related	VPS11 core subunit of CORVET and HOPS complexes	ENSDARG00000036338	GO:0030318	melanocyte differentiation	Clancey et al 2013 - Maintenance of Melanophore Morphology and Survival Is Cathepsin and vps11 Dependent in Zebrafish
vps18	related	VPS18 core subunit of CORVET and HOPS complexes	ENSDARG00000070433	GO:0048757	pigment granule maturation	Maldonado et al 2006 - The zebrafish mutant vps18 as a model for vesicle-traffic related hypopigmentation diseases
vps39	related	VPS39 subunit of HOPS complex	ENSDARG00000074471	GO:0048066	developmental pigmentation	Schonthaler et al., 2008-The zebrafish mutant lbk/vam6 resembles human multisystemic disorders caused by aberrant trafficking of endosomal vesicles
zgc:162171	related	zgc:162171	ENSDARG00000036499	GO:0032438	melanosome organization	Gaudet et al 2011-Phylogenetic-based propagation of functional annotations within the Gene Ontology consortium
zgc:91968	related	zgc:91968	ENSDARG00000011076	GO:0032402	melanosome transport	ZFIN Staff et al 2002-Gene Ontology Annotation Through Association of InterPro Records with GO Terms
