# Supplementary material for: A Splicing Mutation in mitfa is Involved in the Depigmentation of Cavefish Triplophysa rosa
Source: Mol Biol Evol. 2025 Jul 25;42(8):msaf175. doi: 10.1093/molbev/msaf175 (PMC12343024; doi:10.1093/molbev/msaf175)
Supplement: msaf175_Supplementary_Data [file msaf175_supplementary_data.zip › Table S3. KaKs of Pigmentation genes.xlsx]

## Sheet: KaKs of Pigmentation Genes
Gene name	Classification of Pigmentation Genes	Ka/Ks of Trosa	Ka/Ks of Tstenura	Ka of Trosa	Ka of Tstenura	Ks of Trosa	Ks of Tstenura	Gene ID	Gene description
adrb2a	related	0.590489	0.873308	0.026222	0.057351	0.044407	0.065671	ENSDARG00000088124	adrenoceptor beta 2, surface a
aldoaa	related	0.286407	0.0923822	0.008989	0.009442	0.031384	0.102207	ENSDARG00000011665	aldolase a, fructose-bisphosphate, a
asip2b	related	0.260134	0.633207	0.019681	0.042671	0.075655	0.067388	ENSDARG00000114760	agouti signaling protein, nonagouti homolog (mouse) 2b
bbs1	related	0.460702	0.151924	0.006027	0.01153	0.013082	0.075896	ENSDARG00000075169	Bardet-Biedl syndrome 1
bbs2	related	0.0761937	0.111979	0.002533	0.00527	0.033247	0.047061	ENSDARG00000041621	Bardet-Biedl syndrome 2
bbs4	related	0.128138	0.177463	0.006574	0.014144	0.0513	0.079703	ENSDARG00000063522	Bardet-Biedl syndrome 4
bbs7	related	0.310933	0.15282	0.003376	0.008467	0.010859	0.055403	ENSDARG00000059911	Bardet-Biedl syndrome 7
cct2	related	0.12876	0.108195	0.00334	0.006769	0.02594	0.062563	ENSDARG00000104674	chaperonin containing TCP1, subunit 2 (beta)
cdc42	related	0.0656266	0.102804	0.002948	0.021706	0.044922	0.211136	ENSDARG00000044573	cell division cycle 42
chd7	related	0.191197	0.239236	0.005548	0.009837	0.029019	0.041117	ENSDARG00000075211	chromodomain helicase DNA binding protein 7
csf1ra	related	0.397647	0.243912	0.014166	0.018835	0.035625	0.077219	ENSDARG00000102986	colony stimulating factor 1 receptor, a
ctr9	related	0.0380247	0.092997	0.001514	0.004193	0.03982	0.045091	ENSDARG00000009170	CTR9 homolog, Paf1/RNA polymerase II complex component
dct	specific	0.274053	0.206142	0.01082	0.009701	0.039481	0.047059	ENSDARG00000006008	dopachrome tautomerase
dicer1	related	0.390756	0.0889441	0.004085	0.005407	0.010455	0.060787	ENSDARG00000001129	dicer 1, ribonuclease type III
ece2b	related	0.103349	0.105867	0.004225	0.005428	0.040882	0.051272	ENSDARG00000102142	endothelin converting enzyme 2b
edn3b	related	0.407763	0.462219	0.009112	0.020093	0.022346	0.043472	ENSDARG00000086669	endothelin 3b
ednraa	related	0.310721	0.115385	0.012278	0.005246	0.039516	0.045463	ENSDARG00000011876	endothelin receptor type Aa
ednrba	related	0.252824	0.113058	0.010028	0.0052	0.039662	0.045998	ENSDARG00000089334	endothelin receptor Ba
eif3ea	related	0.049183	0.0193725	0.001917	0.000942	0.038967	0.048615	ENSDARG00000090697	eukaryotic translation initiation factor 3, subunit E, a
erbb3b	related	1.03351	0.297883	0.009517	0.025822	0.009208	0.086684	ENSDARG00000036993	erb-b2 receptor tyrosine kinase 3b
exoc5	related	0.0464804	0.138614	0.001226	0.006272	0.02637	0.045246	ENSDARG00000060323	exocyst complex component 5
foxd3	related	0.0662695	0.26976	0.003561	0.004789	0.053732	0.017754	ENSDARG00000021032	forkhead box D3
gart	related	0.0935327	0.0722939	0.004035	0.002645	0.043143	0.036584	ENSDARG00000101089	phosphoribosylglycinamide formyltransferase
gfpt1	related	0.41488	0.127456	0.002843	0.011922	0.006852	0.093539	ENSDARG00000057465	glutamine--fructose-6-phosphate transaminase 1
hps1	related	0.217987	0.289066	0.009569	0.01034	0.043897	0.035769	ENSDARG00000026170	HPS1 biogenesis of lysosomal organelles complex 3 subunit 1
hps4	related	0.91838	0.356515	0.012408	0.019803	0.01351	0.055547	ENSDARG00000013795	HPS4 biogenesis of lysosomal organelles complex 3 subunit 2
hps5	related	0.227245	0.299184	0.010043	0.018423	0.044196	0.061576	ENSDARG00000071062	HPS5 biogenesis of lysosomal organelles complex 2 subunit 2
impdh1a	related	0.222309	0.10636	0.008212	0.010286	0.03694	0.096711	ENSDARG00000042336	IMP (inosine 5'-monophosphate) dehydrogenase 1a
inpp5b	related	0.188413	0.0845626	0.009835	0.006518	0.052198	0.07708	ENSDARG00000103683	inositol polyphosphate-5-phosphatase B
inpp5e	related	0.139981	0.13111	0.008115	0.007848	0.057973	0.059858	ENSDARG00000103926	inositol polyphosphate-5-phosphatase E
ippk	related	0.76827	0.0634773	0.007648	0.004574	0.009955	0.072056	ENSDARG00000003446	inositol 1,3,4,5,6-pentakisphosphate 2-kinase
kita	specific	0.283178	0.26	0.007511	0.01297	0.026524	0.049885	ENSDARG00000043317	KIT proto-oncogene, receptor tyrosine kinase a
kitlga	specific	1.0343	0.451595	0.015797	0.014734	0.015273	0.032627	ENSDARG00000070917	kit ligand a
leo1	related	0.0932305	0.184972	0.00759	0.012857	0.081414	0.069509	ENSDARG00000055357	LEO1 homolog, Paf1/RNA polymerase II complex component
mc1r	specific	0.166901	0.0708897	0.008168	0.009588	0.048942	0.135254	ENSDARG00000020237	melanocyte-stimulating hormone receptor activity
meox1	related	0.0425616	0.126593	0.001702	0.007307	0.039984	0.057722	ENSDARG00000007891	mesenchyme homeobox 1
mfsd12a	specific	0.22785	0.213402	0.007002	0.015736	0.030731	0.073741	ENSDARG00000061908	major facilitator superfamily domain containing 12a
mib1	related	0.179461	0.0678508	0.00627	0.002731	0.034937	0.040243	ENSDARG00000102184	MIB E3 ubiquitin protein ligase 1
mib2	related	0.0419354	0.211153	0.00263	0.005818	0.062712	0.027553	ENSDARG00000103609	MIB E3 ubiquitin protein ligase 2
mitfa	specific	0.479311	0.370866	0.003915	0.019984	0.008167	0.053886	ENSDARG00000003732	melanocyte inducing transcription factor a
mitfb	specific	0.263379	0.408263	0.009765	0.007272	0.037076	0.017811	ENSDARG00000037833	melanocyte inducing transcription factor b
mkks	specific	0.558585	0.347221	0.014233	0.023441	0.025481	0.067512	ENSDARG00000016139	MKKS centrosomal shuttling protein
mlpha	specific	1.23455	0.203166	0.021963	0.013281	0.01779	0.065369	ENSDARG00000070991	melanophilin a
mycbp2	related	0.152266	0.0893054	0.003765	0.004532	0.024726	0.050749	ENSDARG00000001220	MYC binding protein 2
oca2	specific	0.226054	0.142016	0.00631	0.006581	0.027916	0.04634	ENSDARG00000061303	oculocutaneous albinism II
ocrl	related	0.553663	0.191095	0.005205	0.016681	0.0094	0.087293	ENSDARG00000078106	OCRL inositol polyphosphate-5-phosphatase
pax3a	related	0.0420661	0.087587	0.003745	0.018721	0.089031	0.213747	ENSDARG00000010192	paired box 3a
plin6	related	0.604964	0.735067	0.031676	0.025965	0.05236	0.035324	ENSDARG00000076844	perilipin 6
pmela	specific	1.06999	0.488261	0.017389	0.034438	0.016252	0.070532	ENSDARG00000091298	premelanosome protein a
pmelb	specific	1.12161	0.292813	0.024436	0.025425	0.021787	0.08683	ENSDARG00000033760	premelanosome protein b
prdm1a	related	0.263414	0.353931	0.008291	0.013227	0.031474	0.037371	ENSDARG00000002445	PR domain containing 1a, with ZNF domain
prickle2b	related	0.0803485	0.185218	0.0021	0.00485	0.02614	0.026188	ENSDARG00000037593	prickle homolog 2b
rab27b	related	0.0971162	0.0888477	0.002771	0.005551	0.028537	0.062482	ENSDARG00000087762	RAB27B, member RAS oncogene family
rab32a	related	0.160368	0.0421612	0.005301	0.003509	0.033057	0.083219	ENSDARG00000029036	RAB32a, member RAS oncogene family
rab3ip	related	0.584874	0.0663179	0.015938	0.006312	0.027251	0.095171	ENSDARG00000101908	RAB3A interacting protein (rabin3)
rab8a	related	0.23511	0.0653755	0.002057	0.002054	0.00875	0.031414	ENSDARG00000067920	RAB8A, member RAS oncogene family
rnf41	related	0.0278587	0.119757	0.001364	0.005461	0.048978	0.0456	ENSDARG00000036831	ring finger protein 41
rtf1	related	0.0349372	0.187039	0.001333	0.01228	0.038153	0.065655	ENSDARG00000008947	RTF1 homolog, Paf1/RNA polymerase II complex component
slc45a2	specific	0.256245	0.141634	0.00655	0.009974	0.025562	0.070418	ENSDARG00000002593	solute carrier family 45 member 2
sox10	related	0.0576308	0.106625	0.002601	0.006315	0.045132	0.059221	ENSDARG00000077467	SRY-box transcription factor 10
sox5	related	0.363102	0.108092	0.001723	0.007173	0.004744	0.06636	ENSDARG00000011582	SRY-box transcription factor 5
sox9b	related	0.0830943	0.0578588	0.004186	0.005714	0.050376	0.098765	ENSDARG00000043923	SRY-box transcription factor 9b
tjp1a	related	0.298547	0.279017	0.003789	0.015805	0.012691	0.056647	ENSDARG00000077506	tight junction protein 1a
trim32	related	0.0999411	0.101347	0.003746	0.010715	0.037486	0.105726	ENSDARG00000102505	tripartite motif containing 32
trim33	related	0.149212	0.155029	0.007335	0.009342	0.049161	0.060261	ENSDARG00000016181	tripartite motif containing 33
trpm7	related	0.14067	0.13048	0.005739	0.008178	0.040799	0.062673	ENSDARG00000036232	transient receptor potential cation channel, subfamily M, member 7
tspan36	related	0.461234	0.424563	0.009497	0.026402	0.02059	0.062186	ENSDARG00000024540	tetraspanin 36
tyr	specific	0.790002	0.094029	0.008892	0.015275	0.011255	0.162447	ENSDARG00000039077	tyrosinase
tyrp1a	specific	0.189469	0.0465154	0.014621	0.004843	0.077167	0.104125	ENSDARG00000029204	tyrosinase-related protein 1a
tyrp1b	specific	0.907369	0.192413	0.005345	0.011386	0.005891	0.059174	ENSDARG00000056151	tyrosinase-related protein 1b
uvrag	specific	0.21225	0.34195	0.006583	0.015292	0.031017	0.04472	ENSDARG00000023815	UV radiation resistance associated gene
vps11	related	0.140566	0.159345	0.003576	0.007284	0.02544	0.045713	ENSDARG00000036338	VPS11 core subunit of CORVET and HOPS complexes
vps18	related	0.210818	0.0868591	0.00085	0.007291	0.004033	0.083936	ENSDARG00000070433	VPS18 core subunit of CORVET and HOPS complexes
vps39	related	0.192143	0.0627507	0.004624	0.003554	0.024067	0.056637	ENSDARG00000074471	VPS39 subunit of HOPS complex
zgc:91968	related	0.100094	0.173921	0.005988	0.013349	0.059826	0.076751	ENSDARG00000011076	zgc:91968
