# Supplementary material for: A Splicing Mutation in mitfa is Involved in the Depigmentation of Cavefish Triplophysa rosa
Source: Mol Biol Evol. 2025 Jul 25;42(8):msaf175. doi: 10.1093/molbev/msaf175 (PMC12343024; doi:10.1093/molbev/msaf175)
Supplement: msaf175_Supplementary_Data [file msaf175_supplementary_data.zip › Table S4. Expression of Pigmentation genes.xlsx]

## Sheet: Expression of Pigmentation Gene
Gene name	Classification of Pigmentation Genes	log2FoldChange	padj	TPM of Trosa1	TPM of Trosa2	TPM of Trosa3	TPM of Tstenura1	TPM of Tstenura2	TPM of Tstenura3	Gene description	Gene ID	Rosa ID
adrb2a	related	-1.84024	0.0492337	4.83785	6.55532	3.67168	25.6289	1.95128	8.79348	adrenoceptor beta 2, surface a	ENSDARG00000088124	lcl|CM045785.1_cds_KAI7801864.1_13473
aldoaa	related	0.872645	0.429191	2269.52	229.073	468.364	175.298	267.376	379.098	aldolase a, fructose-bisphosphate, a	ENSDARG00000011665	lcl|CM045783.1_cds_KAI7802980.1_11813
arl6	related	2.74258	1.35e-05	19.6391	19.2904	29.9009	2.20947	1.6133	1.91865	ADP-ribosylation factor-like 6	ENSDARG00000032056	lcl|CM045776.1_cds_KAI7810825.1_4102
asip1	related	7.05841	8.69e-05	6.65421	3.4888	11.307	0	0	0	agouti signaling protein 1	ENSDARG00000077858	lcl|CM045779.1_cds_KAI7807606.1_7018
asip2b	related	-1.42462	0.146905	15.668	3.29681	13.5035	7.79282	12.4568	33.5137	agouti signaling protein, nonagouti homolog (mouse) 2b	ENSDARG00000114760	lcl|CM045777.1_cds_KAI7809516.1_5421
atp6v0b	related	-0.186409	0.755693	71.1179	66.0889	67.5743	57.4985	24.3277	62.8503	ATPase H+ transporting V0 subunit b	ENSDARG00000031681	lcl|CM045777.1_cds_KAI7809675.1_4937
atp6v0d1	related	-0.763891	0.1662	34.2664	44.4581	40.3116	39.5378	27.7935	56.5496	ATPase H+ transporting V0 subunit d1	ENSDARG00000069090	lcl|CM045773.1_cds_KAI7813801.1_653
atp6v1h	related	-0.462471	0.437728	26.5709	27.0248	27.8672	20.9313	16.7536	29.0627	ATPase H+ transporting V1 subunit H	ENSDARG00000006370	lcl|CM045777.1_cds_KAI7809711.1_5016
bbip1	related	0.292687	0.782269	76.0605	90.4421	118.605	32.4421	52.4034	38.7941	BBSome interacting protein 1	ENSDARG00000071046	lcl|CM045797.1_cds_KAI7791481.1_23777
bbs1	related	1.17904	0.141821	1.8963	0.806057	1.49291	0.266385	0.258212	0.584844	Bardet-Biedl syndrome 1	ENSDARG00000075169	lcl|CM045791.1_cds_KAI7796314.1_19026
bbs2	related	5.52291	0.0260345	189.06	109.711	159.877	0	4.12838	0	Bardet-Biedl syndrome 2	ENSDARG00000041621	lcl|CM045784.1_cds_KAI7802509.1_12708
bbs4	related	1.865	0.00097687	9.60758	12.8706	14.7214	2.00747	1.54452	2.61476	Bardet-Biedl syndrome 4	ENSDARG00000063522	lcl|JAFHDT010000463.1_cds_KAI7789453.1_24702
bbs5	related	-0.262459	0.784808	4.08931	6.32621	5.01573	3.99415	3.26245	2.90609	Bardet-Biedl syndrome 5	ENSDARG00000039827	lcl|CM045778.1_cds_KAI7808340.1_6023
bbs7	related	1.04019	0.285814	1.15668	1.24242	0.874304	0.117518	0.204301	0.723895	Bardet-Biedl syndrome 7	ENSDARG00000059911	lcl|CM045785.1_cds_KAI7801724.1_13616
bnc2	specific	-1.03042	0.375163	2.0788	0.927894	1.00868	4.12089	0.271877	0.795876	basonuclin 2	ENSDARG00000069989	lcl|CM045776.1_cds_KAI7810594.1_4021
cct2	related	0.182649	0.826083	70.6858	138.426	82.0962	46.643	37.2299	76.8057	chaperonin containing TCP1, subunit 2 (beta)	ENSDARG00000104674	lcl|CM045796.1_cds_KAI7792218.1_23609
cdc42	related	-0.511114	0.459935	177.156	278.818	157.313	180.297	129.749	190.577	cell division cycle 42	ENSDARG00000044573	lcl|CM045792.1_cds_KAI7794801.1_20270
chd7	related	0.545174	0.549856	3.60276	3.53651	3.53518	2.10989	0.263667	3.1003	chromodomain helicase DNA binding protein 7	ENSDARG00000075211	lcl|CM045777.1_cds_KAI7809383.1_5182
csf1ra	related	0.315767	0.646807	29.5473	13.6703	18.3257	12.4553	3.92763	16.11	colony stimulating factor 1 receptor, a	ENSDARG00000102986	lcl|JAFHDT010000455.1_cds_KAI7789484.1_24527
ctr9	related	0.663923	0.232002	10.0364	10.0789	12.9062	4.9924	2.06763	6.85699	CTR9 homolog, Paf1/RNA polymerase II complex component	ENSDARG00000009170	lcl|CM045773.1_cds_KAI7814283.1_1038
dicer1	related	0.402144	0.756748	9.06986	3.52005	3.64682	5.16131	0.201901	3.01559	dicer 1, ribonuclease type III	ENSDARG00000001129	lcl|CM045782.1_cds_KAI7804417.1_10634
dio2	related	-3.18428	1.84e-05	13.8893	4.85144	9.09882	75.3559	39.6222	28.6696	iodothyronine deiodinase 2	ENSDARG00000094857	lcl|CM045782.1_cds_KAI7804326.1_10654
ece2b	related	-0.479166	0.543975	3.84546	6.07787	3.25233	3.53919	1.4998	8.06754	endothelin converting enzyme 2b	ENSDARG00000102142	lcl|CM045786.1_cds_KAI7800917.1_14098
edn3b	related	-0.577332	0.304579	27.1415	14.5908	20.3887	19.4284	10.518	26.2254	endothelin 3b	ENSDARG00000086669	lcl|CM045793.1_cds_KAI7793905.1_21209
ednraa	related	0.271415	0.691357	24.4586	27.8231	17.6128	9.66713	7.34386	19.568	endothelin receptor type Aa	ENSDARG00000011876	lcl|CM045776.1_cds_KAI7811532.1_4125
ednrba	related	-3.42993	1.68e-05	0.983065	0.157361	0.36487	2.0412	2.02407	5.46401	endothelin receptor Ba	ENSDARG00000089334	lcl|JAFHDT010000092.1_cds_KAI7790531.1_25235
eif3ea	related	-0.347039	0.682624	126.418	137.343	129.832	97.9688	93.7115	73.7349	eukaryotic translation initiation factor 3, subunit E, a	ENSDARG00000090697	lcl|CM045780.1_cds_KAI7806149.1_8952
erbb3b	related	-0.538151	0.520966	4.77939	3.82843	7.74798	7.23707	1.36514	8.37459	erb-b2 receptor tyrosine kinase 3b	ENSDARG00000036993	lcl|CM045793.1_cds_KAI7794155.1_20932
exoc5	related	-0.719919	0.186455	9.0353	7.08459	6.49886	10.1711	4.19444	8.40948	exocyst complex component 5	ENSDARG00000060323	lcl|CM045782.1_cds_KAI7804750.1_10216
foxd3	related	0.394466	0.720334	4.29077	2.66405	4.81752	1.04592	1.98274	1.37766	forkhead box D3	ENSDARG00000021032	lcl|CM045779.1_cds_KAI7807417.1_7244
gart	related	2.46612	2.47e-06	29.4152	42.9605	24.6979	4.78073	2.04356	4.20816	phosphoribosylglycinamide formyltransferase	ENSDARG00000101089	lcl|CM045776.1_cds_KAI7811535.1_3619
gfpt1	related	-1.19156	0.0482304	25.5655	23.7823	27.5872	59.0739	14.4349	40.8721	glutamine--fructose-6-phosphate transaminase 1	ENSDARG00000057465	lcl|CM045789.1_cds_KAI7797483.1_16863
gja4	related	0.58914	0.658372	0.995194	3.90269	1.48681	0.274807	0.815077	1.43123	gap junction protein alpha 4	ENSDARG00000070357	lcl|CM045788.1_cds_KAI7798522.1_16411
hdac1	related	-0.461504	0.38845	47.5995	46.4477	38.7574	44.1024	22.3787	45.4836	histone deacetylase 1	ENSDARG00000015427	lcl|CM045788.1_cds_KAI7798708.1_16531
hps1	related	-0.502583	0.567726	3.69401	2.91036	5.61603	2.03025	1.78863	8.33052	HPS1 biogenesis of lysosomal organelles complex 3 subunit 1	ENSDARG00000026170	lcl|CM045781.1_cds_KAI7805732.1_9800
hps4	related	0.776427	0.199492	9.79167	9.56716	9.66613	2.52082	1.89961	6.91469	HPS4 biogenesis of lysosomal organelles complex 3 subunit 2	ENSDARG00000013795	lcl|CM045789.1_cds_KAI7797782.1_17066
hps5	related	0.847249	0.0783174	27.0633	16.8506	23.2497	7.49739	4.52649	11.3006	HPS5 biogenesis of lysosomal organelles complex 2 subunit 2	ENSDARG00000071062	lcl|JAFHDT010000060.1_cds_KAI7790626.1_25014
impdh1a	related	-1.2822	0.261643	32.0341	4.08132	15.9422	53.6302	3.11982	25.9004	IMP (inosine 5'-monophosphate) dehydrogenase 1a	ENSDARG00000042336	lcl|CM045784.1_cds_KAI7802923.1_12858
inpp5b	related	-1.62735	0.00699535	17.8792	13.7365	19.2213	52.4267	10.6865	42.4492	inositol polyphosphate-5-phosphatase B	ENSDARG00000103683	lcl|CM045780.1_cds_KAI7807224.1_8994
inpp5e	related	0.597264	0.435881	1.67348	2.42521	2.05089	0.625128	0.51157	1.53024	inositol polyphosphate-5-phosphatase E	ENSDARG00000103926	lcl|CM045774.1_cds_KAI7812424.1_1465
ippk	related	-0.871462	0.169776	15.7225	20.3738	10.5699	23.7356	6.98193	26.4437	inositol 1,3,4,5,6-pentakisphosphate 2-kinase	ENSDARG00000003446	lcl|CM045797.1_cds_KAI7791231.1_24153
kita	specific	1.09601	0.179773	4.93184	2.00111	8.89138	1.59177	0.738071	2.65074	KIT proto-oncogene, receptor tyrosine kinase a	ENSDARG00000043317	lcl|CM045787.1_cds_KAI7800249.1_15466
kitlga	specific	-0.156104	0.884204	49.5419	12.704	31.8907	10.9896	16.078	32.4015	kit ligand a	ENSDARG00000070917	lcl|CM045775.1_cds_KAI7812038.1_3084
leo1	related	0.429522	0.411898	38.5157	32.132	36.9481	19.824	8.36322	23.001	LEO1 homolog, Paf1/RNA polymerase II complex component	ENSDARG00000055357	lcl|CM045784.1_cds_KAI7802667.1_12221
lrmda	specific	-0.00673309	0.99417	5.85752	4.41434	2.84751	2.85859	1.29395	4.07674	leucine rich melanocyte differentiation associated	ENSDARG00000057166	lcl|CM045781.1_cds_KAI7805990.1_9246
ltk	specific	-1.80887	0.145881	0.721819	0.614597	0.0584753	0.242923	0.339504	3.0453	leukocyte receptor tyrosine kinase	ENSDARG00000042861	lcl|CM045782.1_cds_KAI7804610.1_10368
mc1r	specific	-2.58226	0.0376501	1.95982	0	1.21473	2.30627	2.65798	5.86039	melanocyte-stimulating hormone receptor activity	ENSDARG00000020237	lcl|CM045784.1_cds_KAI7802919.1_12238
med23	related	0.564413	0.346506	13.3215	9.26081	9.73691	6.32135	1.71597	6.40013	mediator complex subunit 23	ENSDARG00000029157	lcl|CM045787.1_cds_KAI7799343.1_15805
meox1	related	0.484403	0.735421	11.9564	22.036	12.7039	1.36119	9.52862	3.38202	mesenchyme homeobox 1	ENSDARG00000007891	lcl|CM045790.1_cds_KAI7796938.1_18110
mfsd12a	specific	0.206919	0.817899	5.99462	10.6537	7.6425	3.3849	2.02824	9.42592	major facilitator superfamily domain containing 12a	ENSDARG00000061908	lcl|CM045777.1_cds_KAI7809891.1_5216
mib1	related	0.0826284	0.933681	16.6076	10.3615	8.63078	10.8806	1.67125	10.3849	MIB E3 ubiquitin protein ligase 1	ENSDARG00000102184	lcl|CM045777.1_cds_KAI7810106.1_5368
mib2	related	0.386634	0.579184	6.11062	3.01312	3.01	1.98679	0.782156	3.33843	MIB E3 ubiquitin protein ligase 2	ENSDARG00000103609	lcl|CM045789.1_cds_KAI7798226.1_16800
mitfa	specific	1.45778	0.169674	2.80843	0.389765	2.00923	0.374235	0.221016	0.537535	melanocyte inducing transcription factor a	ENSDARG00000003732	lcl|CM045779.1_cds_KAI7807881.1_7103
mitfb	specific	0.338741	0.727435	2.79784	1.06994	1.37674	1.00645	0.264242	1.50982	melanocyte inducing transcription factor b	ENSDARG00000037833	lcl|CM045793.1_cds_KAI7794596.1_21280
mkks	specific	-0.155957	0.889463	0.995781	2.70521	1.13889	1.4855	0.664023	1.26416	MKKS centrosomal shuttling protein	ENSDARG00000016139	lcl|CM045781.1_cds_KAI7805806.1_9700
mlpha	specific	-0.681104	0.535043	6.81265	1.03367	2.11925	1.2998	2.49587	4.98714	melanophilin a	ENSDARG00000070991	lcl|CM045779.1_cds_KAI7807826.1_7530
mycbp2	related	-0.510924	0.651481	15.5967	4.95297	6.27635	14.848	0.983787	9.9298	MYC binding protein 2	ENSDARG00000001220	lcl|CM045778.1_cds_KAI7808938.1_6602
oca2	specific	-1.75127	0.0134265	0.499805	0.811044	0.419604	1.89182	0.553978	1.40504	oculocutaneous albinism II	ENSDARG00000061303	lcl|CM045779.1_cds_KAI7807975.1_7329
ocrl	related	0.39658	0.5608	4.98834	3.60483	2.60683	2.23748	0.693759	2.66165	OCRL inositol polyphosphate-5-phosphatase	ENSDARG00000078106	lcl|CM045785.1_cds_KAI7801889.1_13448
paics	related	1.37229	0.0460529	50.0717	109.87	94.2267	19.4702	16.2214	22.1322	phosphoribosylaminoimidazole carboxylase, phosphoribosylaminoimidazole succinocarboxamide synthetase	ENSDARG00000033539	lcl|CM045787.1_cds_KAI7799556.1_15408
pax3a	related	-0.730376	0.642275	0.204676	0.195953	0.363204	0.0771181	0.278891	0.322507	paired box 3a	ENSDARG00000010192	lcl|CM045777.1_cds_KAI7810036.1_5706
pax7a	related	0.285048	0.849966	0.498565	0.152834	0.792999	0.16848	0.156738	0.423232	paired box 7a	ENSDARG00000100398	lcl|CM045792.1_cds_KAI7795177.1_20235
pdhb	related	-0.0914455	0.923251	125.368	93.39	104.994	56.3649	65.8873	56.8764	pyruvate dehydrogenase E1 subunit beta	ENSDARG00000021346	lcl|CM045797.1_cds_KAI7790912.1_24165
plin6	related	-0.347081	0.79873	14.6336	1.41954	11.5519	3.11013	7.02507	7.62849	perilipin 6	ENSDARG00000076844	lcl|CM045780.1_cds_KAI7806506.1_8765
pmela	specific	-0.510983	0.498738	10.6458	2.91511	5.19924	5.50484	2.7518	8.20673	premelanosome protein a	ENSDARG00000091298	lcl|JAFHDT010000340.1_cds_KAI7789803.1_24876
pmelb	specific	0.040056	0.980473	1.84178	0.463904	3.71709	0.530197	0.961758	2.04041	premelanosome protein b	ENSDARG00000033760	lcl|CM045793.1_cds_KAI7794565.1_20716
prdm1a	related	1.30379	0.0429141	1.88599	1.10683	1.61718	0.428992	0.179976	0.606679	PR domain containing 1a, with ZNF domain	ENSDARG00000002445	lcl|CM045780.1_cds_KAI7806971.1_8191
prickle2b	related	0.0280105	0.980205	2.43753	0.689441	1.37131	1.07479	0.550706	0.906599	prickle homolog 2b	ENSDARG00000037593	lcl|CM045792.1_cds_KAI7794791.1_19943
rab11a	related	-0.383978	0.53654	52.0605	50.4589	32.5286	45.9422	17.2802	46.5304	RAB11a, member RAS oncogene family	ENSDARG00000041450	lcl|CM045784.1_cds_KAI7802569.1_12675
rab27a	related	-0.717549	0.238919	87.6919	121.704	119.311	98.4582	81.3178	136.696	RAB27A, member RAS oncogene family	ENSDARG00000103935	lcl|CM045784.1_cds_KAI7802632.1_12974
rab27b	related	-4.29214	6.18e-16	1.24446	1.33373	1.43749	17.2283	9.15674	22.3746	RAB27B, member RAS oncogene family	ENSDARG00000087762	lcl|CM045791.1_cds_KAI7796268.1_19574
rab32a	related	-0.738483	0.299159	15.1425	25.8551	21.3849	14.9845	15.8968	31.14	RAB32a, member RAS oncogene family	ENSDARG00000029036	lcl|CM045787.1_cds_KAI7799427.1_15262
rab38b	related	-0.921028	0.549525	0.908059	1.07227	3.30303	0.355791	2.06545	2.98406	RAB38b, member of RAS oncogene family	ENSDARG00000112889	lcl|CM045791.1_cds_KAI7796362.1_18977
rab3ip	related	-0.747594	0.181089	13.7613	8.69228	7.59546	10.1452	6.91255	12.2816	RAB3A interacting protein (rabin3)	ENSDARG00000101908	lcl|CM045796.1_cds_KAI7792216.1_23611
rab8a	related	-0.448812	0.538723	39.8454	41.0061	26.4613	46.9775	11.101	35.687	RAB8A, member RAS oncogene family	ENSDARG00000067920	lcl|CM045777.1_cds_KAI7810335.1_5793
rnf41	related	-0.571682	0.274894	13.6739	13.3103	12.4757	11.8123	7.02843	17.8474	ring finger protein 41	ENSDARG00000036831	lcl|CM045793.1_cds_KAI7794319.1_20770
rtf1	related	0.291663	0.623727	32.0756	16.915	19.988	12.5083	5.83863	17.1698	RTF1 homolog, Paf1/RNA polymerase II complex component	ENSDARG00000008947	lcl|CM045781.1_cds_KAI7805844.1_9662
sf3b1	related	-1.44979	0.102842	348.027	126.705	139.208	655.018	58.065	417.2	splicing factor 3b, subunit 1	ENSDARG00000056138	lcl|CM045778.1_cds_KAI7808311.1_6297
slc45a2	specific	-3.00987	0.000781104	0.707478	0.168969	1.0956	6.07852	1.26227	2.71569	solute carrier family 45 member 2	ENSDARG00000002593	lcl|CM045791.1_cds_KAI7796232.1_19251
sox10	related	-0.595513	0.458547	9.65344	6.33635	9.48583	4.476	7.28163	9.19966	SRY-box transcription factor 10	ENSDARG00000077467	lcl|CM045783.1_cds_KAI7804091.1_10979
sox5	related	-2.04449	0.0273811	2.4628	0.27063	0.822831	4.56048	0.875952	3.68817	SRY-box transcription factor 5	ENSDARG00000011582	lcl|CM045796.1_cds_KAI7791691.1_23371
sox9b	related	-1.44968	0.0130886	35.4931	15.1724	3.60855	48.8454	10.2292	30.957	SRY-box transcription factor 9b	ENSDARG00000043923	lcl|JAFHDT010000992.1_cds_KAI7789203.1_25836
tfap2a	specific	1.00771	0.152164	32.0977	8.37327	20.4104	6.49187	3.02802	9.2359	transcription factor AP-2 alpha	ENSDARG00000059279	lcl|CM045795.1_cds_KAI7792437.1_22364
tfap2e	related	-3.02208	0.0098247	2.88861	0.308135	0.0714401	3.96728	3.70208	5.8831	transcription factor AP-2 epsilon	ENSDARG00000008861	lcl|CM045788.1_cds_KAI7798862.1_16265
tjp1a	related	-0.879579	0.362629	19.1765	11.3534	11.0339	27.8878	1.87154	24.5706	tight junction protein 1a	ENSDARG00000077506	lcl|CM045773.1_cds_KAI7814119.1_578
trim32	related	-0.148096	0.86824	4.83201	2.90598	5.23304	2.07665	2.4052	3.76382	tripartite motif containing 32	ENSDARG00000102505	lcl|CM045774.1_cds_KAI7812708.1_1330
trim33	related	-1.00128	0.0409025	6.7315	5.93457	4.9601	9.92175	2.93372	10.5045	tripartite motif containing 33	ENSDARG00000016181	lcl|CM045789.1_cds_KAI7797985.1_17580
trpm7	related	0.281968	0.767575	17.9707	10.4145	9.87166	11.969	1.60814	7.16542	transient receptor potential cation channel, subfamily M, member 7	ENSDARG00000036232	lcl|CM045784.1_cds_KAI7802854.1_13034
tspan36	related	0.33471	0.748436	66.6524	157.36	89.813	21.81	45.524	76.8948	tetraspanin 36	ENSDARG00000024540	lcl|CM045789.1_cds_KAI7797733.1_17110
ttc8	related	-1.24538	0.0238887	5.16902	6.35543	4.63554	6.61354	4.36523	14.2422	tetratricopeptide repeat domain 8	ENSDARG00000099481	lcl|CM045782.1_cds_KAI7804324.1_10013
tyr	specific	-0.732855	0.299471	2.13777	1.24078	1.52363	0.931849	0.87847	1.10486	tyrosinase	ENSDARG00000039077	lcl|CM045786.1_cds_KAI7800635.1_14007
tyrp1a	specific	-4.72343	9.42e-10	0.575267	0.0917004	0.19825	2.57534	2.83173	8.14217	tyrosinase-related protein 1a	ENSDARG00000029204	lcl|CM045773.1_cds_KAI7814139.1_14
tyrp1b	specific	-1.50036	0.0146031	20.0003	13.3665	2.60119	11.7944	23.248	32.1398	tyrosinase-related protein 1b	ENSDARG00000056151	lcl|CM045776.1_cds_KAI7811151.1_3878
uvrag	specific	-0.326775	0.599894	4.04777	2.55711	3.19633	2.37867	1.50663	3.74162	UV radiation resistance associated gene	ENSDARG00000023815	lcl|CM045794.1_cds_KAI7793786.1_21847
vps11	related	0.0798383	0.919251	8.12701	6.49185	8.57376	4.56853	1.82562	8.8409	VPS11 core subunit of CORVET and HOPS complexes	ENSDARG00000036338	lcl|CM045794.1_cds_KAI7793814.1_21817
vps18	related	-0.233482	0.767793	5.98031	4.36521	4.68525	3.4703	1.23509	7.84989	VPS18 core subunit of CORVET and HOPS complexes	ENSDARG00000070433	lcl|CM045787.1_cds_KAI7799511.1_15340
vps39	related	0.795874	0.139457	12.2485	15.0299	13.7682	5.46527	2.33787	8.06048	VPS39 subunit of HOPS complex	ENSDARG00000074471	lcl|CM045782.1_cds_KAI7804795.1_10093
